# Supplementary material for: Knowledge and Attitude Regarding Monkeypox Virus among Physicians in Saudi Arabia: A Cross-Sectional Study
Source: Vaccines (Basel). 2022 Dec 8;10(12):2099. doi: 10.3390/vaccines10122099 (PMC9781185; doi:10.3390/vaccines10122099)
Supplement: Supplementary file 1 [file vaccines-10-02099-s001.zip]

Archive with 1 entries (1 files):
- vaccines-2008818-supplementary.pdf
